# Supplementary material for: Effects of early geometric confinement on the transcriptomic profile of human cerebral organoids
Source: BMC Biotechnol. 2021 Oct 12;21:59. doi: 10.1186/s12896-021-00718-2 (PMC8507123; doi:10.1186/s12896-021-00718-2)
Supplement: Supplementary file 4 — Additional file 4. Excel file related to main figure 6. Extended list of mechanotransduction-associated genes investigated in this study. [file 12896_2021_718_MOESM4_ESM.xls]

## Sheet: Sheet1
Name	Chromosome	Region
CDC42	1	22025511..22101360
CTNNB1	3	41194741..41260096
CYBB	X	37780059..37813461
DLK1	14	100725705..100738224
DLL1	6	complement(170282206..170306565)
DLL3	19	39498895..39508481
DLL4	15	40929340..40939073
ITGA1	5	52787916..52959209
ITGA10	1	complement(145891208..145910111)
ITGA11	15	complement(68296532..68432163)
ITGA2	5	52989340..53094779
ITGA2B	17	complement(44372180..44389649)
ITGA3	17	50055968..50090481
ITGA4	2	181457202..181538940
ITGA5	12	complement(54395261..54419266)
ITGA6	2	172427354..172506459
ITGA7	12	complement(55684568..55716043)
ITGA8	10	complement(15513954..15719922)
ITGA9	3	37452115..37823507
ITGAD	16	31393335..31426505
ITGAE	17	complement(3714628..3801188)
ITGAL	16	30472719..30523185
ITGAM	16	31259967..31332892
ITGAV	2	186590056..186680901
ITGAX	16	31355134..31382999
ITGB1	10	complement(32900318..33005792)
ITGB1BP1	2	complement(9403475..9423528)
ITGB1BP2	X	71301750..71305371
ITGB2	21	complement(44885953..44931989)
ITGB3	17	47253827..47313743
ITGB3BP	1	complement(63440770..63593721)
ITGB4	17	75721328..75757818
ITGB5	3	complement(124761948..124901418)
ITGB6	2	complement(160099667..160200313)
ITGB7	12	complement(53191323..53207282)
ITGB8	7	20330702..20415754
ITGBL1	13	101452593..101720856
ITLN1	1	complement(160876540..160885180)
LPXN	11	complement(58526871..58578220)
MYH1	17	complement(10492307..10518542)
MYH10	17	complement(8474207..8630761)
MYH11	16	complement(15703135..15857028)
MYH13	17	complement(10300865..10373130)
MYH14	19	50188186..50310542
MYH15	3	complement(108380368..108529322)
MYH2	17	complement(10521148..10549700)
MYH3	17	complement(10628526..10657309)
MYH4	17	complement(10443290..10469559)
MYH6	14	complement(23381982..23408273)
MYH7	14	complement(23412740..23435660)
MYH7B	20	34955810..35002437
MYH8	17	complement(10390322..10421950)
MYH9	22	complement(36281280..36387967)
NOTCH1	9	complement(136494433..136546048)
NOTCH2	1	complement(119911553..120100779)
NOTCH2NLA	1	complement(146146203..146229026)
NOTCH2NLB	1	complement(148607040..148679779)
NOTCH2NLC	1	149390614..149468030
NOTCH2NLR	1	120723946..120793874
NOTCH3	19	complement(15159038..15200995)
NOTCH4	6	complement(32194843..32224067)
PIK3CA	3	179148114..179240093
PTK2	8	complement(140657900..141002216)
PTK2B	8	27311482..27459391
PXN	12	complement(120210439..120265771)
RAC1	7	6374527..6403967
RHOA	3	complement(49359145..49412998)
ROCK1	18	complement(20946906..21111813)
ROCK2	2	complement(11179759..11348330)
SOX3	X	complement(140502985..140505069)
TAZ	X	154411524..154421726
TBXT	6	complement(166157656..166168700)
TLN1	9	complement(35696948..35732195)
TWIST1	7	complement(19020991..19117636)
TWIST2	2	238848032..238910534
TWISTNB	7	complement(19695461..19709037)
VCL	10	73995193..74121363
WNT1	12	48978322..48982620
WNT10A	2	218880852..218899581
WNT10B	12	complement(48965340..48971735)
WNT11	11	complement(76186325..76210736)
WNT16	7	121325367..121341104
WNT2	7	complement(117275451..117323152)
WNT2B	1	112466541..112530165
WNT3	17	complement(46762506..46833154)
WNT3A	1	228006998..228061271
WNT4	1	complement(22117313..22143969)
WNT5A	3	complement(55465715..55490539)
WNT5B	12	1529891..1647212
WNT6	2	218859805..218874233
WNT7A	3	complement(13816258..13880071)
WNT7B	22	complement(45920366..45977162)
WNT8A	5	138083990..138092365
WNT8B	10	100463009..100483744
WNT9A	1	complement(227918656..227947932)
WNT9B	17	46833201..46886730
YAP1	11	102110447..102233424
ZYX	7	143381295..143391111
